# Supplementary material for: Development of Self-Consistency Models of Anticancer Activity of Nanoparticles under Different Experimental Conditions Using Quasi-SMILES Approach
Source: Nanomaterials (Basel). 2023 Jun 13;13(12):1852. doi: 10.3390/nano13121852 (PMC10304945; doi:10.3390/nano13121852)
Supplement: Supplementary file 1 [file nanomaterials-13-01852-s001.zip]

Archive with 1 entries (1 files):
- SupplementaryMaterials.xlsx
