# Supplementary material for: Development of Self-Consistency Models of Anticancer Activity of Nanoparticles under Different Experimental Conditions Using Quasi-SMILES Approach
Source: Nanomaterials (Basel). 2023 Jun 13;13(12):1852. doi: 10.3390/nano13121852 (PMC10304945; doi:10.3390/nano13121852)
Supplement: Supplementary file 1 [file nanomaterials-13-01852-s001.zip › SupplementaryMaterials.xlsx]

## Sheet: Table S1
Split1	Split2	Split3	Split4	Split5	quasi-SMILES	Expr	Calc 1	Calc 2	Calc 3	Calc 4	Calc 5
V	A	C	A	C	[Ag][312][24h][IC50][THP-1]	-3.593	-3.9391	-3.9077	-3.5981	-3.7743	-3.892
P	P	A	A	P	[Ag][5][24h][EC50][MCF-7]	-5.334	-5.1544	-5.4368	-4.7963	-4.4623	-4.313
P	A	A	P	P	[Ag][5][24h][EC50][HepG2]	-5.263	-4.9515	-5.3078	-5.1469	-4.6032	-4.3707
A	C	V	A	P	[Ag][5][24h][EC50][A549]	-5.033	-4.7018	-4.9608	-4.7184	-4.5258	-4.0922
A	C	C	A	A	[Ag][20][24h][EC50][A549]	-4.035	-3.6151	-3.5127	-3.2785	-3.929	-3.6423
C	A	P	P	P	[Ag][50][24h][EC50][A549]	-3.91	-4.069	-3.8373	-3.7279	-3.6075	-3.4125
P	V	C	V	V	[Ag][20][24h][EC50][MCF-7]	-3.878	-4.0678	-3.9886	-3.3564	-3.8655	-3.8632
V	P	P	V	V	[Ag][20][24h][EC50][HepG2]	-3.627	-3.8648	-3.8596	-3.707	-4.0064	-3.9208
P	P	P	C	A	[Ag][50][24h][EC50][HepG2]	-3.507	-4.3187	-4.1843	-4.1564	-3.6849	-3.691
P	V	A	A	A	[Ag][50][24h][EC50][MCF-7]	-3.356	-4.5216	-4.3133	-3.8058	-3.544	-3.6334
P	C	A	A	A	[Al2O3][31][24h][ec50][A549]	-2.009	-2.1638	-2.2257	-1.8016	-2.2958	-1.8566
A	A	P	P	P	[Al2O3][40-68][24h][IC50][THP-1]	-2.181	-2.1919	-2.124	-2.3007	-2.4872	-2.6888
V	C	C	P	A	[Bi2O3][149][24h][LC50][A549]	-3.793	-3.4146	-3.6987	-3.3164	-3.7131	-3.8378
A	V	P	A	C	[Bi2O3][149][24h][LC50][HepG2]	-3.668	-3.6642	-4.0456	-3.7449	-3.7905	-4.1163
C	A	V	V	P	[CeO2][14][24h][ec50][A549]	-2.236	-3.223	-2.1699	-2.1844	-2.3206	-3.0046
C	V	A	A	P	[CeO2][33,4][24h][IC50][THP-1]	-2.557	-3.45	-3.2352	-2.4017	-2.1154	-3.3984
P	V	C	A	P	[CeO2][-][24h][LD50][A549]	-2.236	-2.6053	-2.8795	-1.7094	-1.831	-2.6916
V	P	A	P	P	[CeO2][-][48h][LD50][A549]	-2.236	-3.003	-2.7148	-1.9729	-2.5375	-2.7912
A	A	C	A	A	[Co][20][24h][IC50][THP-1]	-2.554	-2.3106	-2.6081	-2.7152	-2.8635	-2.378
P	V	V	C	V	[Co3O4][9,2][24h][IC50][Caco2]	-3.292	-3.4333	-3.7097	-3.096	-3.5444	-3.3807
V	P	A	V	C	[Co3O4][9,2][24h][IC50][A549]	-3.265	-3.0107	-3.5161	-3.0265	-3.3606	-3.1842
C	V	V	V	A	[Co3O4][-][12h][ec50][A549]	-3.359	-3.1312	-3.6791	-3.2982	-3.558	-2.9651
P	P	C	C	C	[Co3O4][-][108][ec50][A549]	-3.351	-3.2893	-3.6863	-3.3902	-3.4548	-3.1812
V	C	C	C	V	[Co3O4][-][36h][ec50][A549]	-3.348	-3.0253	-3.3846	-3.3485	-3.3737	-3.2998
V	C	C	V	V	[Co3O4][-][60h][ec50][A549]	-3.341	-3.1168	-3.5173	-3.3253	-3.4115	-3.4555
P	A	P	P	P	[Cu][90][24h][IC50][THP-1]	-4.05	-3.7808	-3.8512	-3.5616	-3.4513	-3.3077
A	C	C	A	P	[Cu][22,9][24h][IC50][THP-1]	-2.747	-3.2751	-3.2786	-3.4785	-2.733	-3.2671
P	P	A	A	P	[Cu2O][83-94][24h][IC50][THP-1]	-4.244	-3.3112	-3.5908	-4.003	-3.1311	-3.1676
A	P	P	V	A	[CuO][48][24h][ec50][A549]	-2.901	-2.7438	-3.2006	-3.0074	-3.4832	-2.8331
C	V	V	C	C	[CuO][11,9][24h][IC50][Caco2]	-3.8	-3.6196	-3.5094	-3.5805	-3.9282	-3.398
P	P	C	V	C	[CuO][11,9][24h][IC50][A549]	-3.624	-3.197	-3.3157	-3.511	-3.7444	-3.2015
C	C	A	A	C	[CuO][42][18h][EC50][A549]	-3.6	-3.7765	-3.7987	-3.6652	-3.6997	-3.7404
C	A	P	P	A	[CuO][45,4][24h][IC50][THP-1]	-3.808	-3.3186	-3.7866	-3.3893	-3.4683	-3.3458
C	P	V	A	A	[CuO][30][24h][IC50][THP-1]	-3.648	-2.972	-3.447	-3.3944	-3.5453	-3.359
P	V	C	C	C	[CuO][>50][24h][IC50][A549]	-3.423	-3.2447	-3.3621	-3.6212	-3.8786	-3.3096
V	C	P	V	C	[CuO][-][60h][ec50][Caco2]	-3.419	-3.587	-3.4404	-3.6577	-4.0208	-3.6676
C	A	C	V	V	[CuO][-][108][ec50][Caco2]	-3.402	-3.7596	-3.6094	-3.7226	-4.0641	-3.3933
C	C	V	V	V	[CuO][-][36h][ec50][A549]	-3.394	-3.073	-3.114	-3.6113	-3.7992	-3.3154
V	A	A	V	V	[CuO][-][108][ec50][A549]	-3.342	-3.3369	-3.4158	-3.6531	-3.8802	-3.1968
P	P	C	A	A	[CuO][-][216][ec50][Caco2]	-3.332	-3.8175	-3.6201	-3.701	-4.2321	-3.6983
C	V	V	V	V	[CuO][-][216][ec50][A549]	-3.33	-3.3948	-3.4265	-3.6314	-4.0482	-3.5018
V	V	V	V	C	[CuO][-][60h][ec50][A549]	-3.328	-3.1644	-3.2468	-3.5882	-3.837	-3.4711
P	A	C	V	C	[CuO][-][12h][ec50][A549]	-3.319	-3.1788	-3.4085	-3.561	-3.9834	-2.9807
A	A	C	A	C	[CuO][-][36h][ec50][Caco2]	-3.314	-3.4956	-3.3077	-3.6808	-3.983	-3.5119
C	A	V	P	C	[CuO][-][24h][ec50][A549]	-3.259	-3.0271	-3.262	-3.1764	-3.1041	-3.0668
C	V	A	A	A	[CuO][-][24h][ec50][Caco2]	-2.832	-3.4498	-3.4557	-3.2459	-3.2879	-3.2633
A	A	V	C	C	[Fe2O3][39][24h][ec50][A549]	-2.204	-1.9504	-2.0513	-2.6911	-2.206	-3.0359
V	V	P	C	V	[Fe2O3][-][24h][LD50][A549]	-2.204	-1.7909	-3.0028	-2.216	-1.7621	-2.7204
P	P	A	A	V	[Fe2O3][-][48h][LD50][A549]	-2.204	-2.1886	-2.8381	-2.4795	-2.4686	-2.8199
P	P	A	P	P	[MgO][20][24h][ec50][A549]	-1.602	-2.6329	-2.6257	-2.1226	-2.2727	-2.5063
A	C	V	C	C	[Mn3O4][14,9][24h][IC50][Caco2]	-3.536	-3.7253	-3.5481	-3.3959	-3.6158	-3.2482
C	V	A	V	V	[Mn3O4][14,9][24h][IC50][A549]	-3.226	-3.3027	-3.3544	-3.3264	-3.432	-3.0517
V	A	C	P	C	[Mn3o4][-][108][ec50][Caco2]	-4.044	-4.1715	-3.8573	-3.7774	-3.5932	-3.8798
A	C	C	V	V	[Mn3o4][-][216][ec50][Caco2]	-3.899	-4.2294	-3.868	-3.7558	-3.7612	-4.1848
A	P	C	P	A	[Mn3o4][-][108][ec50][A549]	-3.857	-3.7489	-3.6637	-3.7079	-3.4094	-3.6833
C	V	C	V	V	[Mn3o4][-][60h][ec50][Caco2]	-3.839	-3.999	-3.6883	-3.7126	-3.55	-4.1541
C	V	V	C	A	[Mn3o4][-][60h][ec50][A549]	-3.767	-3.5764	-3.4947	-3.643	-3.3661	-3.9576
C	A	C	C	C	[Mn3o4][-][216][ec50][A549]	-3.687	-3.8068	-3.6744	-3.6863	-3.5774	-3.9883
V	V	P	V	V	[Mn3o4][-][36h][ec50][A549]	-3.403	-3.4849	-3.3619	-3.6662	-3.3284	-3.8019
A	A	A	A	P	[MoO3][100][24h][ec50][A549]	-2.158	-2.1256	-2.3766	-2.8138	-2.4094	-2.9258
A	A	P	A	V	[Ni][64-69][24h][IC50][THP-1]	-2.622	-3.0179	-2.8723	-3.3303	-2.8235	-3.5274
A	P	P	A	P	[NiO][48,9][24h][IC50][THP-1]	-4.502	-4.1224	-3.6789	-3.3428	-4.0057	-3.341
V	V	P	C	C	[Sb2O3][20,8][24h][IC50][Caco2]	-3.708	-3.9914	-3.9084	-4.0367	-4.1849	-4.0837
C	C	C	C	C	[Sb2O3][20,8][24h][IC50][A549]	-3.563	-3.5688	-3.7147	-3.9671	-4.001	-3.8872
P	C	A	P	A	[Sb2O3][-][24h][ec50][Caco2]	-4.465	-3.9294	-3.935	-3.6742	-3.3512	-3.9916
P	A	P	P	A	[Sb2O3][-][48h][ec50][Caco2]	-4.465	-4.3271	-3.7703	-3.9377	-4.0577	-4.0911
C	C	P	C	P	[Sb2O3][-][72][ec50][Caco2]	-4.465	-4.0642	-3.9911	-4.2657	-4.1267	-4.1291
A	V	A	A	A	[Sb2O3][-][216][ec50][A549]	-4.123	-3.8745	-3.9058	-4.0598	-4.1116	-4.2301
V	P	V	A	V	[Sb2O3][-][60h][ec50][Caco2]	-3.886	-4.0667	-3.9197	-4.0861	-4.0841	-4.3959
P	P	V	V	C	[Sb2O3][-][108][ec50][A549]	-3.88	-3.8166	-3.8951	-4.0814	-3.9436	-3.9251
V	V	A	P	A	[Sb2O3][-][108][ec50][Caco2]	-3.79	-4.2392	-4.0887	-4.1509	-4.1274	-4.1216
C	C	V	C	V	[Sb2O3][-][216][ec50][Caco2]	-3.782	-4.2971	-4.0994	-4.1293	-4.2954	-4.4266
P	P	V	C	V	[Sb2O3][-][60h][ec50][A549]	-3.694	-3.644	-3.7261	-4.0165	-3.9003	-4.1994
C	C	V	V	V	[Sb2O3][-][36h][ec50][Caco2]	-3.641	-3.9752	-3.787	-4.1092	-4.0463	-4.2402
V	V	V	C	V	[Sb2O3][-][36h][ec50][A549]	-3.538	-3.5526	-3.5933	-4.0397	-3.8625	-4.0437
P	P	A	A	P	[SnO2][21][24h][ec50][A549]	-2.179	-2.6149	-2.8534	-2.1817	-2.2617	-2.9228
A	P	C	P	P	[SnO2][33][24h][IC50][THP-1]	-2.429	-2.4506	-3.0858	-2.5411	-2.8123	-3.2163
C	V	P	V	A	[TiO2][30-50][24h][ec50][A549]	-1.903	-2.0828	-2.3966	-1.918	-2.3231	-1.9666
V	C	A	C	P	[TiO2][5--15][24h][ec50][A549]	-1.903	-2.2943	-2.1696	-1.5065	-2.2469	-2.2119
P	P	P	A	P	[TiO2][12,2][24h][IC50][THP-1]	-1.877	-2.3942	-2.535	-2.3171	-1.8493	-2.7182
C	C	P	P	A	[TiO2][-][24h][LD50][A549]	-1.903	-1.5679	-2.4447	-1.709	-1.8335	-2.0914
A	A	P	P	A	[TiO2][-][48h][LD50][A549]	-1.903	-1.9656	-2.28	-1.9725	-2.54	-2.1909
A	V	P	P	P	[WO3][30][24h][ec50][A549]	-2.365	-2.9499	-3.3562	-3.1653	-2.8911	-2.8124
A	A	P	P	P	[Y2O3][33][24h][ec50][A549]	-2.354	-2.2948	-2.1923	-2.7615	-3.0531	-2.9281
P	A	P	P	A	[ZnO][21][24h][ec50][A549]	-2.908	-2.7701	-2.4845	-2.4181	-2.407	-2.8879
V	P	P	C	P	[ZnO][19,7][24h][IC50][A549]	-3.512	-2.6382	-3.3356	-3.2513	-3.2133	-3.1303
A	A	V	V	V	[ZnO][19,7][24h][IC50][Caco2]	-3.428	-3.0608	-3.5292	-3.3208	-3.3971	-3.3268
V	P	C	P	V	[ZnO][53,6][24h][IC50][THP-1]	-2.999	-3.201	-3.4334	-2.8702	-3.0491	-3.3861
V	P	V	C	V	[ZnO][-][48h][LD50][A549]	-3.033	-2.5996	-3.0245	-2.443	-3.1029	-2.7771
P	C	A	A	C	[ZnO][-][24h][LD50][A549]	-2.511	-2.2019	-3.1892	-2.1795	-2.3964	-2.6776
C	C	A	C	C	[ZnO][>50][24h][IC50][A549]	-3.13	-2.8903	-3.289	-3.2237	-3.2815	-3.1786
V	A	V	V	C	[ZnO][-][216][ec50][A549]	-3.295	-3.0405	-3.3534	-3.2339	-3.4511	-3.3709
A	A	V	V	A	[ZnO][-][36h][ec50][A549]	-3.277	-2.7186	-3.0409	-3.2138	-3.202	-3.1844
C	C	C	C	C	[ZnO][-][60h][ec50][A549]	-3.246	-2.81	-3.1737	-3.1906	-3.2398	-3.3401
C	C	V	P	V	[ZnO][-][108][ec50][A549]	-3.238	-2.9826	-3.3427	-3.2555	-3.2831	-3.0658
V	V	P	C	C	[ZnO][-][60h][ec50][Caco2]	-3.189	-3.2327	-3.3673	-3.2602	-3.4237	-3.5366
A	C	A	C	A	[ZnO][-][216][ec50][Caco2]	-3.122	-3.4631	-3.547	-3.3034	-3.6349	-3.5674
A	C	P	P	A	[ZnO][-][108][ec50][Caco2]	-3.113	-3.4052	-3.5363	-3.325	-3.4669	-3.2623
A	V	V	V	V	[ZnO][-][36h][ec50][Caco2]	-3.09	-3.1412	-3.2346	-3.2833	-3.3859	-3.3809
V	A	C	C	C	[ZnO][-][12h][ec50][A549]	-2.838	-2.8244	-3.3355	-3.1635	-3.3863	-2.8497
V	P	A	P	P	[ZrO2][20-30][24h][ec50][A549]	-2.09	-2.4959	-3.3673	-2.036	-3.0573	-3.0666
A	P	A	P	P	[ZrO2][32][24h][IC50][THP-1]	-2.334	-2.5066	-3.7517	-2.2981	-3.1695	-3.4433

## Sheet: Table S2
split1		split2		split3		split4		split5
code	CW(code)	code	CW(code)	code	CW(code)	code	CW(code)	code	CW(code)
[100].......	1.53827	[100].......	1.71201	[100].......	0.30012	[100].......	1.24312	[100].......	0.36984
[11,9]......	0.12969	[11,9]......	0.10621	[11,9]......	0.35173	[11,9]......	0.26501	[11,9]......	0.36835
[108].......	-0.17063	[108].......	-0.11542	[108].......	0.23808	[108].......	0.23635	[108].......	0.28915
[12,2]......	0.34068	[12,2]......	0.43586	[12,2]......	0.45477	[12,2]......	0.92174	[12,2]......	0.18661
[14,9]......	-0.2121	[14,9]......	0.24529	[14,9]......	0.84099	[14,9]......	0.06921	[14,9]......	0.39663
[-].........	0.5039	[-].........	-0.07865	[-].........	-0.21712	[-].........	0.49594	[-].........	0.17605
[149].......	1.06457	[149].......	0.40749	[149].......	0.07164	[149].......	-0.78992	[149].......	0.04697
[12h].......	0.14112	[12h].......	-0.10355	[12h].......	0.399	[12h].......	0.10133	[12h].......	0.78264
[14]........	0.21432	[14]........	1.0864	[19,7]......	0.11086	[19,7]......	0.17865	[14]........	0.05109
[19,7]......	0.5326	[19,7]......	-0.04645	[20,8]......	0.30318	[20,8]......	0.01215	[19,7]......	0.23195
[20,8]......	0.34217	[20,8]......	0.23811	[20-30].....	0.96766	[20-30].....	0.30938	[20,8]......	0.46569
[22,9]......	1.11664	[20-30].....	0.03493	[22,9]......	0.24373	[22,9]......	0.95442	[20-30].....	0.18703
[216].......	-0.28477	[22,9]......	0.06044	[216].......	0.27591	[216].......	0.01659	[22,9]......	0.37937
[18h].......	0.07589	[216].......	-0.13302	[18h].......	0.01124	[18h].......	1.11459	[216].......	-0.40753
[20]........	0.99317	[18h].......	0.18734	[20]........	1.33885	[20]........	0.95792	[18h].......	0.20333
[21]........	0.31204	[20]........	1.25098	[21]........	0.41338	[21]........	0.62665	[20]........	1.11351
[30-50].....	0.41696	[21]........	1.07829	[30-50].....	0.46512	[24h].......	1.25171	[21]........	0.28544
[24h].......	0.44015	[24h].......	0.13708	[24h].......	1.07138	[312].......	0.56133	[30-50].....	1.05075
[33,4]......	0.30451	[312].......	-0.05344	[312].......	0.31425	[33,4]......	0.57036	[24h].......	0.5861
[30]........	1.15022	[30]........	0.28059	[33,4]......	0.30758	[30]........	0.22071	[312].......	0.15058
[31]........	0.46992	[31]........	0.07439	[30]........	0.08906	[31]........	0.18652	[33,4]......	0.00399
[32]........	0.51643	[32]........	0.06682	[31]........	0.21619	[32]........	0.46456	[30]........	0.36109
[33]........	1.17357	[33]........	1.35968	[32]........	1.1969	[33]........	0.20832	[31]........	1.22158
[40-68].....	0.95212	[40-68].....	0.90447	[33]........	0.47255	[40-68].....	0.23805	[32]........	0.17918
[36h].......	0.34976	[36h].......	0.38014	[40-68].....	0.03115	[36h].......	0.34237	[33]........	0.46754
[39]........	1.11766	[39]........	1.48366	[36h].......	0.31109	[39]........	0.05977	[40-68].....	0.17349
[45,4]......	0.46683	[45,4]......	-0.27707	[45,4]......	0.09799	[45,4]......	0.32145	[36h].......	0.01824
[42]........	0.28292	[42]........	0.3084	[42]........	1.14188	[42]........	0.75483	[39]........	0.04529
[48,9]......	-0.41631	[5--15].....	0.37279	[5--15].....	1.1843	[5--15].....	0.0997	[45,4]......	0.39114
[48]........	1.06247	[48,9]......	0.04521	[48,9]......	0.23508	[48,9]......	-0.40701	[42]........	0.26541
[48h].......	-0.34388	[48]........	0.02227	[48]........	0.0782	[53,6]......	0.08868	[5--15].....	0.49054
[50]........	0.09844	[53,6]......	0.18299	[53,6]......	0.31048	[48h].......	0.32747	[48,9]......	0.41813
[64-69].....	0.61902	[48h].......	0.40753	[48h].......	0.61079	[50]........	1.37844	[48]........	0.70972
[60h].......	0.16949	[50]........	0.71773	[50]........	0.55329	[64-69].....	0.08282	[48h].......	0.35875
[72]........	0.17427	[64-69].....	1.08957	[64-69].....	0.37184	[60h].......	0.29293	[50]........	1.63838
[83-94].....	0.31708	[60h].......	0.16215	[60h].......	0.35149	[72]........	0.23732	[60h].......	-0.33734
[9,2].......	0.40296	[72]........	0.04485	[72]........	0.03743	[83-94].....	0.11474	[72]........	0.27202
[90]........	0.11983	[83-94].....	0.11955	[83-94].....	-0.61114	[9,2].......	0.2105	[83-94].....	0.4945
[5].........	-1.14911	[9,2].......	0.22154	[9,2].......	0.73919	[90]........	0.01472	[9,2].......	0.37242
[>50].......	0.03569	[90]........	-0.87983	[90]........	0.09848	[5].........	0.17717	[90]........	0.28656
[A549]......	1.08798	[5].........	-1.12733	[5].........	-1.17806	[>50].......	0.08946	[5].........	0.08609
[Ag]........	-0.64444	[>50].......	0.0301	[>50].......	0.15906	[A549]......	0.04251	[>50].......	0.12151
[EC50]......	-0.16951	[A549]......	0.97265	[A549]......	0.57612	[Ag]........	-0.84836	[A549]......	1.31394
[Al2O3].....	1.84788	[Ag]........	0.09146	[Ag]........	-0.20166	[EC50]......	-0.47147	[Ag]........	-0.98336
[Bi2O3].....	-0.737	[EC50]......	-0.57411	[EC50]......	-0.25651	[Al2O3].....	1.15863	[EC50]......	-0.12612
[Caco2].....	0.25481	[Al2O3].....	2.06296	[Al2O3].....	2.3493	[Bi2O3].....	0.3554	[Al2O3].....	1.74174
[CeO2]......	0.01532	[Bi2O3].....	0.05	[Bi2O3].....	0.2859	[Caco2].....	-0.19797	[Bi2O3].....	-0.38437
[Co3O4].....	0.20583	[Caco2].....	0.65464	[Caco2].....	0.4546	[CeO2]......	1.31269	[Caco2].....	0.86513
[Co]........	1.57275	[CeO2]......	1.14257	[CeO2]......	1.89637	[Co3O4].....	0.3484	[CeO2]......	0.29044
[Cu2O]......	0.27637	[Co3O4].....	0.06959	[Co3O4].....	0.83906	[Co]........	-0.05343	[Co3O4].....	0.05904
[CuO].......	0.11193	[Co]........	0.92137	[Co]........	0.31715	[Cu2O]......	0.4396	[Co]........	1.51141
[Cu]........	-0.45215	[Cu2O]......	0.439	[Cu2O]......	0.01609	[CuO].......	-0.20817	[Cu2O]......	0.32717
[IC50]......	0.76199	[CuO].......	0.51398	[CuO].......	0.3796	[Cu]........	0.12074	[CuO].......	0.02343
[Fe2O3].....	1.62091	[Cu]........	1.0107	[Cu]........	0.0779	[IC50]......	-0.17729	[Cu]........	0.21513
[LC50]......	0.24707	[IC50]......	0.47156	[IC50]......	-0.25703	[Fe2O3].....	1.40276	[IC50]......	0.61896
[HepG2].....	0.59577	[Fe2O3].....	0.94012	[Fe2O3].....	1.01077	[LC50]......	0.355	[Fe2O3].....	0.22476
[LD50]......	1.65078	[LC50]......	0.00535	[LC50]......	0.45693	[HepG2].....	-0.05873	[LC50]......	-0.10494
[MCF-7].....	0.19567	[HepG2].....	0.40282	[HepG2].....	-0.17292	[LD50]......	0.57402	[HepG2].....	0.67786
[MgO].......	0.39978	[LD50]......	0.74425	[LD50]......	1.9443	[MCF-7].....	0.1256	[LD50]......	1.70879
[Mn3O4].....	0.24535	[MCF-7].....	0.19097	[MCF-7].....	0.44	[MgO].......	0.41738	[MCF-7].....	0.80952
[Mn3o4].....	-0.70019	[MgO].......	0.22943	[MgO].......	0.66569	[Mn3O4].....	0.39633	[MgO].......	0.36603
[MoO3]......	0.85475	[Mn3O4].....	0.31132	[Mn3O4].....	0.21305	[Mn3o4].....	0.40775	[Mn3O4].....	0.33732
[NiO].......	-0.58953	[Mn3o4].....	0.10683	[Mn3o4].....	0.28371	[MoO3]......	-0.04658	[Mn3o4].....	-1.08763
[Ni]........	0.55266	[MoO3]......	0.17744	[MoO3]......	0.49618	[NiO].......	-0.18273	[MoO3]......	0.15159
[THP-1].....	0.51103	[NiO].......	0.36853	[NiO].......	0.32389	[Ni]........	0.87399	[NiO].......	0.00748
[Sb2O3].....	-0.83359	[Ni]........	0.64887	[Ni]........	0.20883	[THP-1].....	0.34727	[THP-1].....	0.96158
[SnO2]......	1.11647	[THP-1].....	0.58259	[THP-1].....	1.0426	[Sb2O3].....	-0.29102	[Sb2O3].....	-1.63992
[Y2O3]......	0.88601	[Sb2O3].....	-0.27321	[Sb2O3].....	-0.36916	[SnO2]......	0.76309	[SnO2]......	0.24278
[TiO2]......	2.06043	[SnO2]......	0.02812	[SnO2]......	1.48778	[Y2O3]......	0.14612	[Y2O3]......	0.04862
[WO3].......	-0.38211	[Y2O3]......	0.83245	[Y2O3]......	0.41506	[TiO2]......	1.3094	[TiO2]......	1.66143
[ZnO].......	0.81056	[TiO2]......	1.85662	[TiO2]......	1.89702	[WO3].......	0.34559	[WO3].......	0.41932
[ZrO2]......	1.66305	[ZnO].......	0.63401	[WO3].......	0.09276	[ZnO].......	0.57298	[ZnO].......	0.32258
[ec50]......	0.72261	[ZrO2]......	0.22749	[ZnO].......	1.07453	[ZrO2]......	0.03955	[ZrO2]......	0.01279
		[ec50]......	0.74461	[ZrO2]......	1.18816	[ec50]......	0.42946	[ec50]......	1.11904
				[ec50]......	0.8968
